# Supplementary material for: Association of human breast cancer CD44-/CD24- cells with delayed distant metastasis
Source: eLife. 2021 Jul 28;10:e65418. doi: 10.7554/eLife.65418 (PMC8346282; doi:10.7554/eLife.65418)
Supplement: Figure 1—source data 1. [file elife-65418-fig1-data1.zip]

Archive with 9 entries (8 files):
- Fig 1/
- Fig 1/1B.xlsx
- Fig 1/1C.xlsx
- Fig 1/1D.xlsx
- Fig 1/1E.xlsx
- Fig 1/1F.xlsx
- Fig 1/1G.xlsx
- Fig 1/1A.xlsx
- __MACOSX/Fig 1/._1A.xlsx
