# Supplementary material for: Association of human breast cancer CD44-/CD24- cells with delayed distant metastasis
Source: eLife. 2021 Jul 28;10:e65418. doi: 10.7554/eLife.65418 (PMC8346282; doi:10.7554/eLife.65418)
Supplement: Figure 1—source data 1. [file elife-65418-fig1-data1.zip › Fig 1/1C.xlsx]

## Sheet: Sheet1
	metastasis rate
	CD44-/CD24- cells ≥19.5%	CD44-/CD24- cells <19.5%
Luminal	40.845	6.818
HER-2	47.059	13.636
TNBC	63.793	22.222
