# Supplementary material for: Association of human breast cancer CD44-/CD24- cells with delayed distant metastasis
Source: eLife. 2021 Jul 28;10:e65418. doi: 10.7554/eLife.65418 (PMC8346282; doi:10.7554/eLife.65418)
Supplement: Figure 1—figure supplement 1—source data 1. [file elife-65418-fig1-figsupp1-data1.zip]

Archive with 13 entries (10 files):
- Fig 1-Supplement fig 1/
- Fig 1-Supplement fig 1/.DS_Store
- __MACOSX/Fig 1-Supplement fig 1/._.DS_Store
- Fig 1-Supplement fig 1/A/
- Fig 1-Supplement fig 1/B/
- Fig 1-Supplement fig 1/A/A1.tif
- __MACOSX/Fig 1-Supplement fig 1/A/._A1.tif
- Fig 1-Supplement fig 1/A/A2.tif
- __MACOSX/Fig 1-Supplement fig 1/A/._A2.tif
- Fig 1-Supplement fig 1/B/B1.tif
- __MACOSX/Fig 1-Supplement fig 1/B/._B1.tif
- Fig 1-Supplement fig 1/B/B2.psd
- __MACOSX/Fig 1-Supplement fig 1/B/._B2.psd
