# Supplementary material for: Association of human breast cancer CD44-/CD24- cells with delayed distant metastasis
Source: eLife. 2021 Jul 28;10:e65418. doi: 10.7554/eLife.65418 (PMC8346282; doi:10.7554/eLife.65418)
Supplement: Figure 1—figure supplement 2—source data 1. [file elife-65418-fig1-figsupp2-data1.zip › Fig 1-Supplement fig 2/S2B.xlsx]

## Sheet: Sheet1
	metastasis rate
	CD44-/CD24- cells ≥19.5%	CD44-/CD24- cells <19.5%
Luminal	96.15	3.85
HER-2	83.33	16.67
TNBC	69.23	30.77
