# Supplementary material for: Association of human breast cancer CD44-/CD24- cells with delayed distant metastasis
Source: eLife. 2021 Jul 28;10:e65418. doi: 10.7554/eLife.65418 (PMC8346282; doi:10.7554/eLife.65418)
Supplement: Figure 1—figure supplement 2—source data 1. [file elife-65418-fig1-figsupp2-data1.zip › Fig 1-Supplement fig 2/S2C.xlsx]

## Sheet: Sheet1
metastasis rate (%)
Years	CSC ratio high	CSC ratio low
1	3.175	9.52
2	11.111	0
3	9.524	4.76
4	12.698	11.9
5	39.683	16.67
6	15.873	40.48
7	7.937	14.29
8	0	2.38
