# Supplementary material for: Association of human breast cancer CD44-/CD24- cells with delayed distant metastasis
Source: eLife. 2021 Jul 28;10:e65418. doi: 10.7554/eLife.65418 (PMC8346282; doi:10.7554/eLife.65418)
Supplement: Figure 1—figure supplement 3—source data 1. [file elife-65418-fig1-figsupp3-data1.zip]

Archive with 5 entries (4 files):
- Fig 1-Supplement fig 3/
- Fig 1-Supplement fig 3/S3A.xlsx
- Fig 1-Supplement fig 3/S3B.xlsx
- Fig 1-Supplement fig 3/S3C.xlsx
- Fig 1-Supplement fig 3/S3D.xlsx
