# Supplementary material for: Association of human breast cancer CD44-/CD24- cells with delayed distant metastasis
Source: eLife. 2021 Jul 28;10:e65418. doi: 10.7554/eLife.65418 (PMC8346282; doi:10.7554/eLife.65418)
Supplement: Figure 2—source data 1. [file elife-65418-fig2-data1.zip]

Archive with 7 entries (6 files):
- Fig 2/
- Fig 2/2D.xlsx
- Fig 2/2E.xlsx
- Fig 2/2B.xlsx
- Fig 2/2C.xlsx
- Fig 2/2A.xlsx
- Fig 2/2F.xlsx
