# Supplementary material for: Association of human breast cancer CD44-/CD24- cells with delayed distant metastasis
Source: eLife. 2021 Jul 28;10:e65418. doi: 10.7554/eLife.65418 (PMC8346282; doi:10.7554/eLife.65418)
Supplement: Figure 3—source data 1. [file elife-65418-fig3-data1.zip]

Archive with 8 entries (6 files):
- Fig 3/
- Fig 3/.DS_Store
- __MACOSX/Fig 3/._.DS_Store
- Fig 3/B/
- Fig 3/B/1.pdf
- __MACOSX/Fig 3/B/._1.pdf
- Fig 3/B/2.pdf
- __MACOSX/Fig 3/B/._2.pdf
