# Supplementary material for: Association of human breast cancer CD44-/CD24- cells with delayed distant metastasis
Source: eLife. 2021 Jul 28;10:e65418. doi: 10.7554/eLife.65418 (PMC8346282; doi:10.7554/eLife.65418)
Supplement: Figure 3—figure supplement 1—source data 1. [file elife-65418-fig3-figsupp1-data1.zip]

Archive with 8 entries (6 files):
- Fig 3-Supplement fig 1/
- Fig 3-Supplement fig 1/.DS_Store
- __MACOSX/Fig 3-Supplement fig 1/._.DS_Store
- Fig 3-Supplement fig 1/A/
- Fig 3-Supplement fig 1/A/2.tif
- __MACOSX/Fig 3-Supplement fig 1/A/._2.tif
- Fig 3-Supplement fig 1/A/1.tif
- __MACOSX/Fig 3-Supplement fig 1/A/._1.tif
