# Supplementary material for: Association of human breast cancer CD44-/CD24- cells with delayed distant metastasis
Source: eLife. 2021 Jul 28;10:e65418. doi: 10.7554/eLife.65418 (PMC8346282; doi:10.7554/eLife.65418)
Supplement: Figure 4—source data 1. [file elife-65418-fig4-data1.zip]

Archive with 27 entries (22 files):
- Fig 4/
- Fig 4/.DS_Store
- __MACOSX/Fig 4/._.DS_Store
- Fig 4/A/
- Fig 4/C/
- Fig 4/D/
- Fig 4/B/
- Fig 4/A/fig 4A.xlsx
- __MACOSX/Fig 4/A/._fig 4A.xlsx
- Fig 4/C/Fig 4C.xls
- __MACOSX/Fig 4/C/._Fig 4C.xls
- Fig 4/D/.DS_Store
- __MACOSX/Fig 4/D/._.DS_Store
- Fig 4/D/nanog.png
- __MACOSX/Fig 4/D/._nanog.png
- Fig 4/D/nestin-.png
- __MACOSX/Fig 4/D/._nestin-.png
- Fig 4/D/oct4.png
- __MACOSX/Fig 4/D/._oct4.png
- Fig 4/D/gapdh.png
- __MACOSX/Fig 4/D/._gapdh.png
- Fig 4/D/sox2.png
- __MACOSX/Fig 4/D/._sox2.png
- Fig 4/D/ABCB1.png
- __MACOSX/Fig 4/D/._ABCB1.png
- Fig 4/B/fig 4B.xlsx
- __MACOSX/Fig 4/B/._fig 4B.xlsx
