# Supplementary material for: Association of human breast cancer CD44-/CD24- cells with delayed distant metastasis
Source: eLife. 2021 Jul 28;10:e65418. doi: 10.7554/eLife.65418 (PMC8346282; doi:10.7554/eLife.65418)
Supplement: Figure 4—source data 1. [file elife-65418-fig4-data1.zip › Fig 4/A/fig 4A.xlsx]

## Sheet: 大小
WT CSC	WT-/- CSC
79.5	92.1
70.1	80.5
79.1	68.7
81.2	93.8
78.8	79.5
66.9	78.1
64.8	82.6
79.5	62.7
75.3	91.3
72.5	81.6
80.5	71.8
87.2	73.6
80.2	75
86.2	76.7
77.1	77.4
98.4	66.3
67.7	78.1
64.9	81.3
61	64.2
81.3	83.7
92.1	60.3
79.5	61.7
101	62.8
67.7	61
79.5	76.7
80.2	102
92.1	64.2
67	61.7
	70.5

## Sheet: 数量
WT CSC	WT-/- CSC
5	8
7	5
7	8
5	2
4	6
