# Supplementary material for: Association of human breast cancer CD44-/CD24- cells with delayed distant metastasis
Source: eLife. 2021 Jul 28;10:e65418. doi: 10.7554/eLife.65418 (PMC8346282; doi:10.7554/eLife.65418)
Supplement: Figure 4—source data 1. [file elife-65418-fig4-data1.zip › Fig 4/C/Fig 4C.xls]

## Sheet: Sheet1
CSC rate（%）
From	231	CD44-CD24-
	98.2	96.6
	97.4	97.9
	96.9	98.5
7day	40.6	44.5
	41.8	42.7
	44.1	43.1
