# Supplementary material for: Association of human breast cancer CD44-/CD24- cells with delayed distant metastasis
Source: eLife. 2021 Jul 28;10:e65418. doi: 10.7554/eLife.65418 (PMC8346282; doi:10.7554/eLife.65418)
Supplement: Figure 4—source data 1. [file elife-65418-fig4-data1.zip › Fig 4/B/fig 4B.xlsx]

## Sheet: 工作表1
	WT CSC			WT-/- CSC
24h	0.735	0.796	0.682	0.733	0.647	0.728
48h	1.057	0.884	1.083	0.843	0.932	1.051
72h	1.586	1.498	1.531	1.464	1.429	1.434
