# Supplementary material for: Association of human breast cancer CD44-/CD24- cells with delayed distant metastasis
Source: eLife. 2021 Jul 28;10:e65418. doi: 10.7554/eLife.65418 (PMC8346282; doi:10.7554/eLife.65418)
Supplement: Figure 5—source data 1. [file elife-65418-fig5-data1.zip]

Archive with 12 entries (8 files):
- Fig 5/
- Fig 5/.DS_Store
- __MACOSX/Fig 5/._.DS_Store
- Fig 5/A/
- Fig 5/C/
- Fig 5/B/
- Fig 5/A/fig 5A.xlsx
- __MACOSX/Fig 5/A/._fig 5A.xlsx
- Fig 5/C/fig 5C.xlsx
- __MACOSX/Fig 5/C/._fig 5C.xlsx
- Fig 5/B/fig 5B.xls
- __MACOSX/Fig 5/B/._fig 5B.xls
