# Supplementary material for: Association of human breast cancer CD44-/CD24- cells with delayed distant metastasis
Source: eLife. 2021 Jul 28;10:e65418. doi: 10.7554/eLife.65418 (PMC8346282; doi:10.7554/eLife.65418)
Supplement: Figure 5—source data 1. [file elife-65418-fig5-data1.zip › Fig 5/A/fig 5A.xlsx]

## Sheet: 工作表1
	WT CSC			WT-/- CSC
tumor size(mm2)	696.1	647.4	871.6	918.8	742.8	736.1
weight(g)	1.56	1.75	1.81	2.02	1.73	1.62
