# Supplementary material for: Association of human breast cancer CD44-/CD24- cells with delayed distant metastasis
Source: eLife. 2021 Jul 28;10:e65418. doi: 10.7554/eLife.65418 (PMC8346282; doi:10.7554/eLife.65418)
Supplement: Figure 5—source data 1. [file elife-65418-fig5-data1.zip › Fig 5/C/fig 5C.xlsx]

## Sheet: 工作表1
	WT CSC			WT-/- CSC
tumor size(mm2)	8.1	6.3	7.8	7.2	7.6	6.9
weight(*102mg)	19.2	21.3	18.5	15.7	17.8	19.6
