# Supplementary material for: Association of human breast cancer CD44-/CD24- cells with delayed distant metastasis
Source: eLife. 2021 Jul 28;10:e65418. doi: 10.7554/eLife.65418 (PMC8346282; doi:10.7554/eLife.65418)
Supplement: Figure 5—source data 1. [file elife-65418-fig5-data1.zip › Fig 5/B/fig 5B.xls]

## Sheet: Sheet1
CSC rate（%）
From	231	CD44-CD24-
	30.1	32.2
	33.9	24.9
	26.7	25.7
