# Supplementary material for: Association of human breast cancer CD44-/CD24- cells with delayed distant metastasis
Source: eLife. 2021 Jul 28;10:e65418. doi: 10.7554/eLife.65418 (PMC8346282; doi:10.7554/eLife.65418)
Supplement: Figure 6—source data 1. [file elife-65418-fig6-data1.zip]

Archive with 34 entries (29 files):
- Fig 6/
- Fig 6/.DS_Store
- __MACOSX/Fig 6/._.DS_Store
- Fig 6/C/
- Fig 6/D/
- Fig 6/B/
- Fig 6/C/.DS_Store
- __MACOSX/Fig 6/C/._.DS_Store
- Fig 6/C/KM plotter/
- Fig 6/D/6D.xlsx
- Fig 6/B/pheatmap_reorder.xls
- __MACOSX/Fig 6/B/._pheatmap_reorder.xls
- Fig 6/B/pheatmap.pdf
- __MACOSX/Fig 6/B/._pheatmap.pdf
- Fig 6/C/KM plotter/HIST1H4H.pdf
- __MACOSX/Fig 6/C/KM plotter/._HIST1H4H.pdf
- Fig 6/C/KM plotter/ATP8B3.pdf
- __MACOSX/Fig 6/C/KM plotter/._ATP8B3.pdf
- Fig 6/C/KM plotter/G2E3.pdf
- __MACOSX/Fig 6/C/KM plotter/._G2E3.pdf
- Fig 6/C/KM plotter/SLC35F5.pdf
- __MACOSX/Fig 6/C/KM plotter/._SLC35F5.pdf
- Fig 6/C/KM plotter/ZNF710.pdf
- __MACOSX/Fig 6/C/KM plotter/._ZNF710.pdf
- Fig 6/C/KM plotter/RHBDL2.pdf
- __MACOSX/Fig 6/C/KM plotter/._RHBDL2.pdf
- Fig 6/C/KM plotter/PPME1.pdf
- __MACOSX/Fig 6/C/KM plotter/._PPME1.pdf
- Fig 6/C/KM plotter/ARL6IP1.pdf
- __MACOSX/Fig 6/C/KM plotter/._ARL6IP1.pdf
- Fig 6/C/KM plotter/MED22.pdf
- __MACOSX/Fig 6/C/KM plotter/._MED22.pdf
- Fig 6/C/KM plotter/DSCC1.pdf
- __MACOSX/Fig 6/C/KM plotter/._DSCC1.pdf
