# Supplementary material for: Association of human breast cancer CD44-/CD24- cells with delayed distant metastasis
Source: eLife. 2021 Jul 28;10:e65418. doi: 10.7554/eLife.65418 (PMC8346282; doi:10.7554/eLife.65418)
Supplement: Figure 6—figure supplement 1—source data 1. [file elife-65418-fig6-figsupp1-data1.zip]

Archive with 7 entries (6 files):
- Fig 6-Supplement fig 1/
- Fig 6-Supplement fig 1/.DS_Store
- __MACOSX/Fig 6-Supplement fig 1/._.DS_Store
- Fig 6-Supplement fig 1/KEGG.pdf
- __MACOSX/Fig 6-Supplement fig 1/._KEGG.pdf
- Fig 6-Supplement fig 1/GO.pdf
- __MACOSX/Fig 6-Supplement fig 1/._GO.pdf
