# Supplementary material for: Association of human breast cancer CD44-/CD24- cells with delayed distant metastasis
Source: eLife. 2021 Jul 28;10:e65418. doi: 10.7554/eLife.65418 (PMC8346282; doi:10.7554/eLife.65418)
Supplement: Figure 7—source data 1. [file elife-65418-fig7-data1.zip]

Archive with 94 entries (84 files):
- elife-65418-fig7-data1-v3/
- __MACOSX/._elife-65418-fig7-data1-v3
- elife-65418-fig7-data1-v3/.DS_Store
- __MACOSX/elife-65418-fig7-data1-v3/._.DS_Store
- elife-65418-fig7-data1-v3/G/
- __MACOSX/elife-65418-fig7-data1-v3/._G
- elife-65418-fig7-data1-v3/A/
- __MACOSX/elife-65418-fig7-data1-v3/._A
- elife-65418-fig7-data1-v3/F/
- __MACOSX/elife-65418-fig7-data1-v3/._F
- elife-65418-fig7-data1-v3/C/
- __MACOSX/elife-65418-fig7-data1-v3/._C
- elife-65418-fig7-data1-v3/D/
- __MACOSX/elife-65418-fig7-data1-v3/._D
- elife-65418-fig7-data1-v3/E/
- __MACOSX/elife-65418-fig7-data1-v3/._E
- elife-65418-fig7-data1-v3/B/
- __MACOSX/elife-65418-fig7-data1-v3/._B
- elife-65418-fig7-data1-v3/G/7G.ai
- __MACOSX/elife-65418-fig7-data1-v3/G/._7G.ai
- elife-65418-fig7-data1-v3/A/468 p-YAP1.jpg
- __MACOSX/elife-65418-fig7-data1-v3/A/._468 p-YAP1.jpg
- elife-65418-fig7-data1-v3/A/.DS_Store
- __MACOSX/elife-65418-fig7-data1-v3/A/._.DS_Store
- elife-65418-fig7-data1-v3/A/231 RHBDL2.jpg
- __MACOSX/elife-65418-fig7-data1-v3/A/._231 RHBDL2.jpg
- elife-65418-fig7-data1-v3/A/468 GAPDH.tif
- __MACOSX/elife-65418-fig7-data1-v3/A/._468 GAPDH.tif
- elife-65418-fig7-data1-v3/A/468 YAP1.jpg
- __MACOSX/elife-65418-fig7-data1-v3/A/._468 YAP1.jpg
- elife-65418-fig7-data1-v3/A/231 YAP1.tif
- __MACOSX/elife-65418-fig7-data1-v3/A/._231 YAP1.tif
- elife-65418-fig7-data1-v3/A/468 RHBDL2.tif
- __MACOSX/elife-65418-fig7-data1-v3/A/._468 RHBDL2.tif
- elife-65418-fig7-data1-v3/A/231 p yap.tif
- __MACOSX/elife-65418-fig7-data1-v3/A/._231 p yap.tif
- elife-65418-fig7-data1-v3/F/.DS_Store
- __MACOSX/elife-65418-fig7-data1-v3/F/._.DS_Store
- elife-65418-fig7-data1-v3/F/fig 7F.xlsx
- __MACOSX/elife-65418-fig7-data1-v3/F/._fig 7F.xlsx
- elife-65418-fig7-data1-v3/F/231/
- __MACOSX/elife-65418-fig7-data1-v3/F/._231
- elife-65418-fig7-data1-v3/F/468/
- __MACOSX/elife-65418-fig7-data1-v3/F/._468
- elife-65418-fig7-data1-v3/C/8. 468 Actin Nucleus.tif
- __MACOSX/elife-65418-fig7-data1-v3/C/._8. 468 Actin Nucleus.tif
- elife-65418-fig7-data1-v3/C/5. 468 YAP1 Cytoplasm.jpg
- __MACOSX/elife-65418-fig7-data1-v3/C/._5. 468 YAP1 Cytoplasm.jpg
- elife-65418-fig7-data1-v3/C/2. 231 YAP1 Nucleus.tif
- __MACOSX/elife-65418-fig7-data1-v3/C/._2. 231 YAP1 Nucleus.tif
- elife-65418-fig7-data1-v3/C/.DS_Store
- __MACOSX/elife-65418-fig7-data1-v3/C/._.DS_Store
- elife-65418-fig7-data1-v3/C/1. 231 YAP1 Cytoplasm.tif
- __MACOSX/elife-65418-fig7-data1-v3/C/._1. 231 YAP1 Cytoplasm.tif
- elife-65418-fig7-data1-v3/C/9. 468 Lamin Cytoplasm+Nucleus.jpg
- __MACOSX/elife-65418-fig7-data1-v3/C/._9. 468 Lamin Cytoplasm+Nucleus.jpg
- elife-65418-fig7-data1-v3/C/6. 468 YAP1 Nucleus.tif
- __MACOSX/elife-65418-fig7-data1-v3/C/._6. 468 YAP1 Nucleus.tif
- elife-65418-fig7-data1-v3/C/7. 468 Actin Cytoplasm.jpg
- __MACOSX/elife-65418-fig7-data1-v3/C/._7. 468 Actin Cytoplasm.jpg
- elife-65418-fig7-data1-v3/C/3 231 Tubulin Cytoplasm+Nucleus.jpg
- __MACOSX/elife-65418-fig7-data1-v3/C/._3 231 Tubulin Cytoplasm+Nucleus.jpg
- elife-65418-fig7-data1-v3/C/4. 231 Lamin Cytoplasm+Nucleus.jpg
- __MACOSX/elife-65418-fig7-data1-v3/C/._4. 231 Lamin Cytoplasm+Nucleus.jpg
- elife-65418-fig7-data1-v3/D/siRH.pdf
- __MACOSX/elife-65418-fig7-data1-v3/D/._siRH.pdf
- elife-65418-fig7-data1-v3/D/NC.pdf
- __MACOSX/elife-65418-fig7-data1-v3/D/._NC.pdf
- elife-65418-fig7-data1-v3/E/468 RH.pdf
- __MACOSX/elife-65418-fig7-data1-v3/E/._468 RH.pdf
- elife-65418-fig7-data1-v3/E/468 NC.pdf
- __MACOSX/elife-65418-fig7-data1-v3/E/._468 NC.pdf
- elife-65418-fig7-data1-v3/B/468 USP31.jpg
- __MACOSX/elife-65418-fig7-data1-v3/B/._468 USP31.jpg
- elife-65418-fig7-data1-v3/B/468 GAPDH.tif
- __MACOSX/elife-65418-fig7-data1-v3/B/._468 GAPDH.tif
- elife-65418-fig7-data1-v3/B/468 yap.jpg
- __MACOSX/elife-65418-fig7-data1-v3/B/._468 yap.jpg
- elife-65418-fig7-data1-v3/B/468 RHBDL2.tif
- __MACOSX/elife-65418-fig7-data1-v3/B/._468 RHBDL2.tif
- elife-65418-fig7-data1-v3/B/468 p-YAP.jpg
- __MACOSX/elife-65418-fig7-data1-v3/B/._468 p-YAP.jpg
- elife-65418-fig7-data1-v3/F/231/siRHBDL2.tif
- __MACOSX/elife-65418-fig7-data1-v3/F/231/._siRHBDL2.tif
- elife-65418-fig7-data1-v3/F/231/Ctl.tif
- __MACOSX/elife-65418-fig7-data1-v3/F/231/._Ctl.tif
- elife-65418-fig7-data1-v3/F/468/si RHBDL2.jpg
- __MACOSX/elife-65418-fig7-data1-v3/F/468/._si RHBDL2.jpg
- elife-65418-fig7-data1-v3/F/468/ctl 1.jpg
- __MACOSX/elife-65418-fig7-data1-v3/F/468/._ctl 1.jpg
- elife-65418-fig7-data1-v3/F/468/ctl 2.jpg
- __MACOSX/elife-65418-fig7-data1-v3/F/468/._ctl 2.jpg
- elife-65418-fig7-data1-v3/F/468/si RHBDL2 2.jpg
- __MACOSX/elife-65418-fig7-data1-v3/F/468/._si RHBDL2 2.jpg
